# Supplementary material for: Novel 2-(Adamantan-1-ylamino)Thiazol-4(5H)-One Derivatives and Their Inhibitory Activity towards 11β-HSD1—Synthesis, Molecular Docking and In Vitro Studies
Source: Int J Mol Sci. 2021 Aug 10;22(16):8609. doi: 10.3390/ijms22168609 (PMC8395285; doi:10.3390/ijms22168609)
Supplement: Supplementary file 1 [file ijms-22-08609-s001.zip]

Archive with 1 entries (1 files):
- ijms-1296370-supplementary.pdf
